# Supplementary material for: Comparison of Burrows-Wheeler Transform-Based Mapping Algorithms Used in High-Throughput Whole-Genome Sequencing: Application to Illumina Data for Livestock Genomes
Source: Front Genet. 2018 Feb 26;9:35. doi: 10.3389/fgene.2018.00035 (PMC5834436; doi:10.3389/fgene.2018.00035)
Supplement: Supplementary file 2 [file Table2.XLSX]

## Sheet: BWA
Parameter	Description	Value
-n	Maximum edit distance/the fraction of missing alignments.	0.04
-o	Maximum number of gap opens.	1
-e	Maximum number of gap extensions, -1 for k-difference mode.	-1
-d	Disallow a long deletion within <int> bp towards the 3’-end.	16
-i	Disallow an indel within <int> bp towards the ends.	5
-l	Take the first <int> subsequence as seed.	inf
-k	Maximum edit distance in the seed.	2
-t	Number of threads (multi-threading mode).	24
-M	Mismatch penalty.	3
-O	Gap open penalty.	11
-E	Gap extension penalty.	4
-R	Proceed with suboptimal alignments if there are no more than <int> equally best hits.	32
-q	Parameter for read trimming.	0
-B	Length of barcode starting from the 5’-end.	0

## Sheet: Bowtie2
Parameter	Description	Value
-5	Trim <int> bases from 5' (left) end of each read before alignment.	0
-3	Trim <int> bases from 3' (right) end of each read before alignment.	0
-N	Sets the number of mismatches to allowed in a seed alignment during multiseed alignment.	0
-L	Sets the length of the seed substrings to align during multiseed alignment.	20
-i	Sets a function governing the interval between seed substrings to use during multiseed alignment.	S,1,1.15
--n-ceil	Sets a function governing the maximum number of ambiguous characters.	L,0,0.15
--dpad	"Pads" dynamic programming problems by <int> columns on either side to allow gaps.	15
--gbar	Disallow gaps within <int> positions of the beginning or end of the read.	4
--ma	Sets the match bonus.	2
--mp	Sets the maximum and minimum mismatch penalties, both integers.	6,2
--np	Sets penalty for positions where the read, reference, or both, contain an ambiguous character such as N.	1
--rdg	Sets the read gap open (<int1>) and extend (<int2>) penalties.	5,3
--rfg	Sets the reference gap open (<int1>) and extend (<int2>) penalties.	5,3
--score-min	Sets a function governing the minimum alignment score needed for an alignment to be considered "valid".	G,20,8
-I	The minimum fragment length for valid paired-end alignments.	0
-X	The maximum fragment length for valid paired-end alignments.	650

## Sheet: HISAT2
Parameter	Description	Value
-5	Trim <int> bases from 5' (left) end of each read before alignment.	0
-3	Trim <int> bases from 3' (right) end of each read before alignment.	0
--n-ceil	Sets a function governing the maximum number of ambiguous characters.	L,0,0.15
--dpad	"Pads" dynamic programming problems by <int> columns on either side to allow gaps.	15
--gbar	Disallow gaps within <int> positions of the beginning or end of the read.	4
--mp	Sets the maximum and minimum mismatch penalties, both integers.	6,2
--sp	Sets the maximum and minimum penalties for soft-clipping per base, both integers.	2,1
--np	Sets penalty for positions where the read, reference, or both, contain an ambiguous character such as N.	1
--rdg	Sets the read gap open (<int1>) and extend (<int2>) penalties.	5,3
--rfg	Sets the reference gap open (<int1>) and extend (<int2>) penalties.	5,3
--score-min	Sets a function governing the minimum alignment score needed for an alignment to be considered "valid".	L,0,-0.2
--pen-cansplice	Sets the penalty for each pair of canonical splice sites.	0
--pen-noncansplice	Sets the penalty for each pair of non-canonical splice sites.	12
--pen-canintronlen	Sets the penalty for long introns with canonical splice sites so that alignments with shorter introns are preferred to those with longer ones.	G,-8,1
--pen-noncanintronlen	Sets the penalty for long introns with noncanonical splice sites so that alignments with shorter introns are preferred to those with longer ones.	G,-8,1
--min-intronlen	Sets minimum intron length.	20
--max-intronlen	Sets maximum intron length.	500000
-I	The minimum fragment length for valid paired-end alignments.	0
-X	The maximum fragment length for valid paired-end alignments.	650
