# Supplementary material for: Comparison of Burrows-Wheeler Transform-Based Mapping Algorithms Used in High-Throughput Whole-Genome Sequencing: Application to Illumina Data for Livestock Genomes
Source: Front Genet. 2018 Feb 26;9:35. doi: 10.3389/fgene.2018.00035 (PMC5834436; doi:10.3389/fgene.2018.00035)
Supplement: Supplementary file 3 [file Table3.XLSX]

## Sheet: R1
Animal ID	Combined Fastq File Size (Gb)	Execution Time - BWA	Maximum Memory (kbytes) - BWA	Execution Time - Bowtie2	Maximum Memory (kbytes) - Bowtie2	Execution Time - HISAT2	Maximum Memory (kbytes) - HISAT2
199691212	14	01:30:13	14559904	00:22:46	3712408	00:11:32.570000	5808256
200028502	22	1:44:14	5578860	00:31:50	3480820	00:14:52.880000	4274880
199790341	24	02:32:05	14639196	00:41:09.580000	3825132	00:16:12.800000	8345616
199890871	52	05:10:05	14065988	01:07:50	4356464	00:32:30.190000	12350844
199890402	138	14:49:32	5117224	02:45:32	3603064	01:10:53	7627780

## Sheet: R2
Animal ID	Combined Fastq File Size (Gb)	Execution Time - BWA	Maximum Memory (kbytes) - BWA	Execution Time - Bowtie2	Maximum Memory (kbytes) - Bowtie2	Execution Time - HISAT2	Maximum Memory (kbytes) - HISAT2
200424608	70	06:36:33	6578076	01:47:43	3821832	00:50:37.240000	6884408
200418906	104	11:28:58	6559868	02:25:30	4222904	01:11:41	7098880
200425501	122	10:36:56	6746104	02:51:46	4221144	01:21:37	7241404
200425606	154	13:17:46	6829792	03:35:52	4235024	01:37:34	8234240
200526912	210	19:05:31	6930928	04:40:40	4211912	02:06:40	7517672

## Sheet: R3
Animal ID	Combined Fastq File Size (Gb)	Execution Time - BWA	Maximum Memory (kbytes) - BWA	Execution Time - Bowtie2	Maximum Memory (kbytes) - Bowtie2	Execution Time - HISAT2	Maximum Memory (kbytes) - HISAT2
200622604	62	04:20:39	6625732	01:48:31	3857532	00:59:34.910000	5853848
200624009	90	08:55:04	7992372	02:48:20	3670592	01:22:09	9174452
200720505	152	12:00:06	7288476	03:34:34	3750704	02:10:38	7615244
200719809	206	16:41:53	7070128	04:47:05	3916180	02:29:22	7294344
200819704	244	18:40:56	8657692	06:20:22	3598616	03:05:28	9064456

## Sheet: R4
Animal ID	Combined Fastq File Size (Gb)	Execution Time - BWA	Maximum Memory (kbytes) - BWA	Execution Time - Bowtie2	Maximum Memory (kbytes) - Bowtie2	Execution Time - HISAT2	Maximum Memory (kbytes) - HISAT2
19989803	4	00:37:37.010000	6045376	00:06:54.240000	3728656	00:06:05.380000	4183888
19989845	13	01:46:12	5434924	00:24:55.290000	3590324	00:10:49.230000	4382164
19989908	26	02:55:25	4567164	00:41:09.380000	3544076	00:18:21.930000	4441472
20009893	38	03:55:01	4940600	00:53:22.430000	4135152	00:26:29.200000	4545840
19989854	56	07:10:08	5104064	01:36:35	3630844	00:35:52.730000	5433792

## Sheet: R5
Animal ID	Combined Fastq File Size (Gb)	Execution Time - BWA	Maximum Memory (kbytes) - BWA	Execution Time - Bowtie2	Maximum Memory (kbytes) - Bowtie2	Execution Time - HISAT2	Maximum Memory (kbytes) - HISAT2
19989856	38	02:01:41	7634144	00:49:55.160000	4346452	00:30:01.040000	6032100
20079931	72	03:09:44	7266432	01:34:15	3650688	00:50:23.950000	6480608
19395035	100	03:29:18	7195528	02:21:11	3721320	01:06:56	11282956
19879801	130	03:15:54	7126420	02:50:48	3671948	01:24:49	8216124
20121341	136	04:10:35	7033692	03:54:08	4364620	01:22:12	8581916
